# Supplementary material for: Sustained Palmitoylethanolamide Infusion Restores Incentive Motivation and Synaptic Plasticity in the Tg2576 Mouse Model of Alzheimer’s Disease
Source: Cells. 2026 Apr 9;15(8):669. doi: 10.3390/cells15080669 (PMC13114631; doi:10.3390/cells15080669)
Supplement: Supplementary file 1 [file cells-15-00669-s001.zip]

Archive with 1 entries (1 files):
- cells-4135317-supplementary.pdf
